# Supplementary material for: Grassland vertical height heterogeneity predicts flower and bee diversity: an UAV photogrammetric approach
Source: Sci Rep. 2024 Jan 8;14:809. doi: 10.1038/s41598-023-50308-9 (PMC10774354; doi:10.1038/s41598-023-50308-9)
Supplement: Supplementary file 1 — Supplementary Information. [file 41598_2023_50308_MOESM1_ESM.xlsx]

## Sheet: Blad1
Site	Flower_date	Bee_date	UAV_date	Management	herbcover [%]
EL1	2023-05-14	2021-05-14	2023-05-13	mown	22.8594
EY1	2023-05-29	2021-05-29	2023-05-30	mown	60.7089
EY2	2023-05-29	2021-05-29	2023-05-30	mown	46.1004
EY3	2023-05-31	2021-05-31	2023-05-30	mown	26.9777
EY4	2023-05-30	2021-05-30	2023-05-30	grazed	24.8937
FR1	2023-05-14	2021-05-14	2023-05-14	mown	59.8592
FR2	2023-05-14	2021-05-14	2023-05-14	mown	11.2
FR3	2023-05-26	2021-05-28	2023-05-27	grazed	37.0086
FR4	2023-05-26	2021-05-28	2023-05-27	mown	52.3115
GE3	2023-05-26	2021-05-28	2023-05-29	mown	35.4383
GU1	2023-05-12	2021-05-12	2023-05-13	mown	8.00901
GU2	2023-05-31	2021-05-31	2023-05-30	mown	33.9481
GU3	2023-05-27	2021-05-29	2023-05-29	grazed	37.5021
GU4	2023-05-30	2021-05-30	2023-05-30	grazed	47.7083
MA2	2023-05-13	2021-05-13	2023-05-14	mixed	0.1
MA3	2023-05-25	2021-05-28	2023-05-27	grazed	40.7104
PA2	2023-05-14	2021-05-14	2023-05-13	grazed	27.468
RA4	2023-05-26	2021-05-28	2023-05-27	grazed	33.5141
SG3	2023-05-13	2021-05-13	2023-05-14	mixed	42.386
SI1	2023-05-13	2021-05-13	2023-05-13	mown	0.309
SI2	2023-05-27	2021-05-29	2023-05-29	mown	45.5504
VA1	2023-05-27	2021-05-29	2023-05-29	mown	29.9655
VA2	2023-05-12	2021-05-12	2023-05-13	mixed	2.70801
VA3	2023-05-14	2021-05-14	2023-05-14	mown	54.1111
VA4	2023-05-26	2021-05-26	2023-05-29	mixed	24.4709
WA1	2023-05-12	2021-05-12	2023-05-13	grazed	38.3967
WY1	2023-05-25	2021-05-28	2023-05-27	grazed	48.2015
WY2	2023-05-27	2021-05-28	2023-05-30	mown	48.0962
WY3	2023-05-25	2021-05-28	2023-05-27	mown	68.9681
WY4	2023-05-27	2021-05-29	2023-05-29	grazed	14.5251
